# Supplementary material for: Autoimmune Diseases and COVID-19 as Risk Factors for Poor Outcomes: Data on 13,940 Hospitalized Patients from the Spanish Nationwide SEMI-COVID-19 Registry
Source: J Clin Med. 2021 Apr 23;10(9):1844. doi: 10.3390/jcm10091844 (PMC8123043; doi:10.3390/jcm10091844)
Supplement: Supplementary file 1 [file jcm-10-01844-s001.zip]

Archive with 1 entries (1 files):
- jcm-1151281-supplementary.pdf
